# Supplementary material for: The Phosphoproteome of the Rd1 Mouse Retina, a Model of Inherited Photoreceptor Degeneration, Changes after Protein Kinase G Inhibition
Source: Int J Mol Sci. 2023 Jun 7;24(12):9836. doi: 10.3390/ijms24129836 (PMC10298292; doi:10.3390/ijms24129836)
Supplement: Supplementary file 1 [file ijms-24-09836-s001.zip]

Archive with 9 entries (8 files):
- Supplementary table S1; Altered phosphorylation sites after 2h PKG inhibition .xlsx
- Supplementary table S2; Altered phosphorylation sites after 4d PKG inhibition .xlsx
- Supplementary table S3; Predicted kinases with altered activity after 2h PKG inhibition .xlsx
- Supplementary table S4; Predicted kinases with altered activity after 4d PKG inhibition .xlsx
- __MACOSX/
- __MACOSX/._Supplementary table S1; Altered phosphorylation sites after 2h PKG inhibition .xlsx
- __MACOSX/._Supplementary table S2; Altered phosphorylation sites after 4d PKG inhibition .xlsx
- __MACOSX/._Supplementary table S3; Predicted kinases with altered activity after 2h PKG inhibition .xlsx
- __MACOSX/._Supplementary table S4; Predicted kinases with altered activity after 4d PKG inhibition .xlsx
